# Supplementary material for: Evidence against the energetic cost hypothesis for the short introns in highly expressed genes
Source: BMC Evol Biol. 2008 May 20;8:154. doi: 10.1186/1471-2148-8-154 (PMC2424036; doi:10.1186/1471-2148-8-154)
Supplement: Additional file 1 — A list of all the human tissue/organ-specific genes counted in Table 1. This list includes the gene symbols, gene features and some other details. Gene expression was defined by the conservative criterion described in the Methods and probe sets annotated with an "_x" appended to the probe set name were retained. [file 1471-2148-8-154-S1.xls]

## Sheet: Hs_all_TSG_final
A list of all the human tissue/organ-specific genes counted in Table 1.
unigene	gene_id	symbol	mRNA_len	total_intron_len	avg_intron_len	first_intron_len	intron_no	cds_len	utr_5	utr_3	expression_level*	tissue
Hs.4	125	ADH1B	2666	12364	1545.5	2427	8	1128	70	1468	2717.5	human_cultured_adipocyte
Hs.496240	367	AR	4314	175932	25133.1	96493	7	2763	1115	436	271.55	human_cultured_adipocyte
Hs.101302	1303	COL12A1	11579	110003	1692.35	2949	65	9192	166	2221	652.6	human_cultured_adipocyte
Hs.1584	1311	COMP	2452	6080	337.778	255	18	2274	36	142	1655.1	human_cultured_adipocyte
Hs.271977	2019	EN1	2943	3051	3051	3051	1	1179	1016	748	347.25	human_cultured_adipocyte
Hs.155729	2110	ETFDH	2109	34217	2851.42	7976	12	1854	115	140	232.15	human_cultured_adipocyte
Hs.42586	57678	GPAM	6368	27529	1310.9	801	21	2487	195	3686	1596.1	human_cultured_adipocyte
Hs.524418	2819	GPD1	2877	4419	631.286	482	7	1050	33	1794	2557.62	human_cultured_adipocyte
Hs.584836	9358	ITGBL1	2494	261335	26133.5	951	10	1485	219	790	851.3	human_cultured_adipocyte
Hs.416139	3736	KCNA1	1488	0	0	0	0	1488	0	0	146	human_cultured_adipocyte
Hs.586141	127435	PODN	3010	20280	2028	7492	10	1986	7	1017	784.45	human_cultured_adipocyte
Hs.162646	5468	PPARG	1907	143501	20500.1	23245	7	1428	280	199	917.15	human_cultured_adipocyte
Hs.654488	5793	PTPRG	5771	726683	25058	186505	29	4338	717	716	296.1	human_cultured_adipocyte
Hs.654491	4919	ROR1	3358	401636	50204.5	234797	8	2814	375	169	487.05	human_cultured_adipocyte
Hs.558396	6319	SCD	5468	12349	2469.8	532	5	1080	490	3898	14430.5	human_cultured_adipocyte
Hs.369819	125058	TBC1D16	3259	92570	8415.45	22185	11	2304	116	839	689.7	human_cultured_adipocyte
Hs.591969	7069	THRSP	1174	3317	3317	3317	1	441	21	712	580.85	human_cultured_adipocyte
Hs.592145	8839	WISP2	1404	11164	3721.33	4446	3	753	147	504	2147.35	human_cultured_adipocyte
Hs.529161	1	A1BG	3386	4928	704	76	7	1488	54	1844	22864.4	liver
Hs.132992	64240	ABCG5	2740	23608	1967.33	581	12	1956	140	644	561.9	liver
Hs.110298	79777	ACBD4	1979	6766	845.75	267	8	918	458	603	1236.15	liver
Hs.444959	8309	ACOX2	2296	29758	2125.57	1921	14	2046	162	88	2691	liver
Hs.654537	126	ADH1C	1473	14796	1849.5	4811	8	1128	85	260	1479.75	liver
Hs.324746	197	AHSG	1534	6685	1114.17	2330	6	1104	44	386	24910.2	liver
Hs.567245	1109	AKR1C4	1194	20921	2615.12	3229	8	972	33	189	398.55	liver
Hs.201667	6718	AKR1D1	2692	39163	4895.38	11989	8	981	69	1642	1047.6	liver
Hs.418167	213	ALB	2216	14911	1065.07	709	14	1830	39	347	17287.8	liver
Hs.507080	325	APCS	931	115	115	115	1	672	96	163	10101	liver
Hs.237658	336	APOA2	473	863	287.667	169	3	303	58	112	31027.2	liver
Hs.283923	116519	APOA5	1867	632	316	114	2	1101	8	758	4510.8	liver
Hs.120759	338	APOB	14121	28524	1018.71	312	28	13692	128	301	1927.95	liver
Hs.75615	344	APOC2	721	2855	951.667	2390	3	306	103	312	25108.2	liver
Hs.73849	345	APOC3	533	2631	877	629	3	300	46	187	50235.6	liver
Hs.445358	350	APOH	1171	16209	2315.57	1119	7	1038	33	100	26287.2	liver
Hs.88251	410	ARSA	2023	1105	157.857	149	7	1524	375	124	787.6	liver
Hs.155823	282969	C10orf125	762	2104	420.8	667	5	405	18	339	2365.65	liver
Hs.481992	729	C6	3551	67726	3983.88	10125	17	2805	155	591	3305.6	liver
Hs.391835	732	C8B	2037	34769	3160.82	5680	11	1776	67	194	1999.25	liver
Hs.1285	733	C8G	855	852	142	175	6	609	60	186	4986.35	liver
Hs.654443	735	C9	2069	77586	7758.6	22191	10	1680	89	300	274.4	liver
Hs.528368	1370	CPN2	3028	8134	8134	8134	1	1638	90	1300	1516.1	liver
Hs.149252	1373	CPS1	5745	116749	3155.38	16438	37	4503	120	1122	2142.8	liver
Hs.1361	1544	CYP1A2	3127	4631	771.833	832	6	1551	64	1512	8591.25	liver
Hs.439056	1548	CYP2A6	1751	5146	643.25	266	8	1485	9	257	13869.8	liver
Hs.250615	1549	CYP2A7	2281	5033	629.125	279	8	1485	542	254	15782.7	liver
Hs.152096	1573	CYP2J2	1857	31587	3948.38	10436	8	1509	5	343	537.05	liver
Hs.187393	57834	CYP4F11	3044	19102	1736.55	4609	11	1575	108	1361	422.65	liver
Hs.591000	66002	CYP4F12	1693	22374	1864.5	393	12	1575	29	89	2002.85	liver
Hs.18788	51171	DHRS10	1237	22424	2803	480	8	813	266	158	920.55	liver
Hs.655207	2147	F2	1997	18304	1408	387	13	1869	31	97	14920.7	liver
Hs.522798	2158	F9	2802	29921	4274.43	6157	7	1386	29	1387	992.75	liver
Hs.351593	2243	FGA	3655	3963	792.6	1071	5	2601	58	996	5926.55	liver
Hs.300774	2244	FGB	1937	6156	879.429	2675	7	1476	25	436	5257.35	liver
Hs.516179	55258	FLJ10916	2049	14178	1772.25	2682	8	1218	71	760	451.7	liver
Hs.415846	10841	FTCD	1905	17401	1242.93	1137	14	1626	44	235	4083.15	liver
Hs.418497	2638	GC	1781	40698	3391.5	14560	12	1425	153	203	10159.5	liver
Hs.89771	2646	GCKR	2189	24657	1369.83	279	18	1878	66	245	1039.75	liver
Hs.333303	2705	GJB1	1613	356	356	356	1	852	126	635	2147.3	liver
Hs.144914	27232	GNMT	1068	2051	410.2	1238	5	888	6	174	4526.15	liver
Hs.446438	55890	GPRC5C	2373	13529	4509.67	7603	3	1461	511	401	1247.75	liver
Hs.655361	3250	HPR	1242	12779	3194.75	10631	4	1047	30	165	10792.7	liver
Hs.426485	3263	HPX	1389	8364	929.333	150	9	1389	0	0	23229.4	liver
Hs.1498	3273	HRG	1952	10274	1712.33	2720	6	1578	23	351	12551.6	liver
Hs.75619	3373	HYAL1	2518	1166	583	979	2	967	617	934	1388.95	liver
Hs.420257	3697	ITIH1	2911	11560	550.476	264	21	2736	24	151	9913.7	liver
Hs.518000	3700	ITIH4	3260	14429	627.348	1273	23	2793	36	431	9331.4	liver
Hs.522083	57462	KIAA1161	4171	3786	3786	3786	1	2145	136	1890	676.95	liver
Hs.154078	3929	LBP	1823	28946	2067.57	2907	14	1446	35	342	1427	liver
Hs.512580	3950	LECT2	1077	7047	2349	1820	3	456	201	420	2439.8	liver
Hs.654472	3990	LIPC	1603	135295	16911.9	106212	8	1500	57	46	2352.55	liver
Hs.534467	55908	LOC55908	1223	3271	654.2	482	5	756	211	256	1103.3	liver
Hs.282670	4143	MAT1A	3404	14455	1806.88	3743	8	1188	255	1961	8485.9	liver
Hs.499674	4153	MBL2	3569	2752	917.333	662	3	747	65	2757	335.05	liver
Hs.349642	9970	NR1I3	1335	7164	895.5	1442	8	1047	158	130	749.05	liver
Hs.522356	5005	ORM2	844	2624	524.8	415	5	606	116	122	8202.55	liver
Hs.118620	51156	SERPINA10	2453	7259	1814.75	1965	4	1335	466	652	384.65	liver
Hs.145890	256394	SERPINA11	1471	8851	2212.75	3951	4	1269	60	142	3193.57	liver
Hs.534293	12	SERPINA3	1590	10087	2521.75	1986	4	1272	79	239	14670.7	liver
Hs.76838	6906	SERPINA7	1559	2311	770.333	1051	3	1248	17	294	489.3	liver
Hs.75599	462	SERPINC1	1556	11976	1996	2299	6	1395	76	85	11485.8	liver
Hs.474270	3053	SERPIND1	2221	11405	2851.25	5151	4	1500	67	654	10506.2	liver
Hs.513987	6470	SHMT1	2519	33151	3013.73	7371	11	1452	190	877	1912.5	liver
Hs.952	6554	SLC10A1	1579	19824	4956	10492	4	1050	82	447	4057.3	liver
Hs.591802	10246	SLC17A2	2270	15588	1558.8	4397	10	1311	418	541	482.7	liver
Hs.117367	6580	SLC22A1	1906	34982	3498.2	7757	10	1665	105	136	8130.05	liver
Hs.548187	1468	SLC25A10	1885	6787	678.7	2433	10	864	86	935	1437.4	liver
Hs.132760	2542	SLC37A4	2520	3836	479.5	667	8	1291	673	556	2062.7	liver
Hs.76460	10991	SLC38A3	2437	13263	884.2	8800	15	1514	128	795	3501.7	liver
Hs.446077	55089	SLC38A4	3942	57254	3578.38	22108	16	1644	358	1940	146.4	liver
Hs.444488	6694	SPP2	1019	25412	3630.29	99	7	636	85	298	3375.05	liver
Hs.133527	7104	TM4SF4	1428	27207	6801.75	771	4	609	231	588	3058.2	liver
Hs.184194	9032	TM4SF5	708	10610	2652.5	8689	4	594	31	83	1554.75	liver
Hs.653154	54490	UGT2B28	1833	12719	2543.8	1292	5	1590	2	241	1432.75	liver
Hs.285887	7363	UGT2B4	2092	13641	2728.2	1299	5	1587	37	468	583.25	liver
Hs.474388	51733	UPB1	2067	29236	3248.44	4599	9	1155	121	791	3112.25	liver
Hs.331148	131669	UROC1	3127	33344	1754.95	6799	19	2031	32	1064	989.375	liver
Hs.632195	123887	ZG16	609	649	324.5	183	2	504	6	99	794.85	liver
Hs.591026	94	ACVRL1	1971	11681	1297.89	4774	9	1512	283	176	537.4	lung
Hs.693583	177	AGER	1413	1865	186.5	183	10	1184	24	205	2211.32	lung
Hs.208358	59271	C21orf63	1933	101013	14430.4	40298	7	1326	410	197	536.2	lung
Hs.128814	27159	CHIA	1422	28280	2828	19510	10	1107	218	97	544.3	lung
Hs.72912	1543	CYP1A1	2601	3387	564.5	2317	6	1539	122	940	4175.6	lung
Hs.188859	2843	GPR20	1528	9253	9253	9253	1	1077	89	362	171.75	lung
Hs.407202	160622	GRASP	1932	6992	998.857	1924	7	1188	56	688	521.05	lung
Hs.414489	3790	KCNS3	2330	51951	25975.5	38873	2	1476	380	474	460.3	lung
Hs.296049	4239	MFAP4	1813	1926	385.2	311	5	768	25	1020	1812.1	lung
Hs.408488	10232	MSLN	2076	5657	353.562	1497	16	1893	51	132	418.6	lung
Hs.531188	26689	OR4D1	933	0	0	0	0	933	0	0	650.7	lung
Hs.631735	5858	PZP	4610	54921	1569.17	4307	35	4449	29	132	322.8	lung
Hs.25691	10268	RAMP3	1312	25137	12568.5	19422	2	447	29	836	1037.05	lung
Hs.512690	6439	SFTPB	2710	8163	816.3	310	10	1146	6	1558	12483.9	lung
Hs.253495	6441	SFTPD	1283	10083	1440.43	2403	7	1128	43	112	3932.15	lung
Hs.235782	28231	SLCO4A1	2776	27075	2461.36	13805	11	2169	205	402	595.8	lung
Hs.213194	83595	SOX7	3216	3529	3529	3529	1	1167	79	1970	206.15	lung
Hs.592982	64499	TPSB2	1166	684	136.8	210	5	829	23	314	1693.2	lung
Hs.193163	274	BIN1	2621	56636	3146.44	30153	18	1782	345	494	5998.14	skeletal_muscle
Hs.86507	128826	C20orf166	1213	19092	6364	2426	3	354	779	80	3028.95	skeletal_muscle
Hs.320890	7135	TNNI1	6143	11837	1479.62	3860	8	564	93	5486	11177.3	skeletal_muscle
Hs.523438	55128	TRIM68	3300	6236	1039.33	2465	6	1458	238	1604	673.4	skeletal_muscle
Hs.180142	51806	CALML5	851	0	0	0	0	441	109	301	719.5	skin
Hs.350570	117159	DCD	517	3258	814.5	1086	4	333	62	122	33832.9	skin
Hs.567260	1823	DSC1	4271	29350	1834.38	3002	16	2523	262	1486	1531.85	skin
Hs.251680	4014	LOR	1206	1193	1193	1193	1	939	33	234	4285.75	skin
Hs.46452	4250	SCGB2A2	502	2497	1248.5	609	2	282	59	161	8511.35	skin
Hs.375031	149708	WFDC5	1008	4703	1567.67	4223	3	372	79	557	1595.7	skin
Hs.484188	8992	ATP6V0E	882	50256	16752	10810	3	246	101	535	636.093	smooth_muscle
Hs.525572	623	BDKRB1	1289	7253	3626.5	6351	2	1062	208	19	274.05	smooth_muscle
Hs.124673	92126	C18orf4	9281	868	868	868	1	3669	1224	4388	174.95	smooth_muscle
Hs.212332	858	CAV2	3301	5851	2925.5	328	2	527	392	2382	158.083	smooth_muscle
Hs.54460	6356	CCL11	925	1588	794	1211	2	294	141	490	673.9	smooth_muscle
Hs.251526	6354	CCL7	805	1212	606	779	2	300	70	435	479.25	smooth_muscle
Hs.271387	6355	CCL8	1250	1106	553	691	2	300	455	495	384.8	smooth_muscle
Hs.2233	1440	CSF3	1685	694	231.333	387	3	791	40	854	1337.6	smooth_muscle
Hs.89690	2921	CXCL3	1159	1026	342	98	3	324	162	673	1078.2	smooth_muscle
Hs.154299	2150	F2RL1	2862	13425	13425	13425	1	1194	154	1514	246.725	smooth_muscle
Hs.284244	2247	FGF2	6774	64754	32377	48968	2	867	68	5839	287.175	smooth_muscle
Hs.1722	3552	IL1A	2928	8552	1425.33	664	6	816	960	1152	421.6	smooth_muscle
Hs.532082	3572	IL6ST	3228	50842	3177.62	11972	16	1073	255	1900	569.83	smooth_muscle
Hs.693805	11015	KDELR3	1705	13658	3414.5	6198	4	645	156	904	740.5	smooth_muscle
Hs.2250	3976	LIF	3872	2436	1218	1743	2	609	64	3199	814.65	smooth_muscle
Hs.375129	4314	MMP3	1828	5987	665.222	525	9	1434	65	329	299.35	smooth_muscle
Hs.654985	5238	PGM3	1994	22314	1859.5	2164	12	1629	40	325	146.025	smooth_muscle
Hs.302085	5740	PTGIS	5603	58694	6521.56	17853	9	1503	54	4046	622.367	smooth_muscle
Hs.201978	5742	PTGS1	5093	19660	1966	94	10	1800	135	3158	1263.55	smooth_muscle
Hs.567550	57333	RCN3	1854	14162	2360.33	408	6	987	447	420	412.475	smooth_muscle
Hs.446459	10609	SC65	2602	7645	1092.14	169	7	1314	284	1004	124.35	smooth_muscle
Hs.272927	10484	SEC23A	3841	67474	3551.26	6892	19	2298	223	1320	358.625	smooth_muscle
Hs.25590	6781	STC1	3877	9010	3003.33	2021	3	744	284	2849	625.733	smooth_muscle
Hs.514685	57045	TWSG1	3670	63898	15974.5	2272	4	672	105	2893	118.2	smooth_muscle
Hs.559718	26289	AK5	3936	273432	21033.2	3331	13	1611	1026	1299	1541.29	brain_amygdala
Hs.656539	22881	ANKRD6	2969	195319	13021.3	133458	15	2169	306	494	372.125	brain_amygdala
Hs.522992	219738	C10orf35	1062	2277	759	1166	3	366	159	537	1031.4	brain_amygdala
Hs.368322	1006	CDH8	2929	379873	34533.9	14477	11	2400	252	277	300.15	brain_amygdala
Hs.437072	254263	CNIH2	1330	4658	931.6	3721	5	483	232	615	2314.7	brain_amygdala
Hs.193235	10814	CPLX2	4726	82688	20672	12204	4	405	346	3975	1181.4	brain_amygdala
Hs.655626	85458	DIXDC1	5712	79486	4183.47	26989	19	2051	113	3548	920.5	brain_amygdala
Hs.513244	146330	FBXL16	3416	9891	1648.5	108	6	1440	203	1773	631.2	brain_amygdala
Hs.655675	2262	GPC5	2889	1465673	209382	49551	7	1719	372	798	192.25	brain_amygdala
Hs.524688	51440	HPCAL4	4259	8186	2728.67	6694	3	576	120	3563	1098.43	brain_amygdala
Hs.287388	59340	HRH4	3668	15661	7830.5	7866	2	1173	100	2395	146.9	brain_amygdala
Hs.97044	30819	KCNIP2	2617	15330	1533	12328	10	813	425	1379	263.45	brain_amygdala
Hs.211751	57596	KIAA1446	2673	29972	4995.33	1798	6	1782	72	819	684.55	brain_amygdala
Hs.234249	9479	MAPK8IP1	3050	17765	1615	12163	11	2136	170	744	732.3	brain_amygdala
Hs.558180	23542	MAPK8IP2	3361	7486	680.545	905	11	2474	117	770	877.75	brain_amygdala
Hs.519445	7025	NR2F1	3199	7547	3773.5	2430	2	1272	1687	240	935.25	brain_amygdala
Hs.169743	93145	OLFM2	1861	80816	16163.2	75509	5	1365	28	468	779.95	brain_amygdala
Hs.176977	10215	OLIG2	2488	774	774	774	1	972	158	1358	553.475	brain_amygdala
Hs.520851	5575	PRKAR1B	1931	160816	16081.6	886	10	1146	105	680	1827.47	brain_amygdala
Hs.645274	79896	THNSL1	2551	6316	3158	5049	2	2232	250	69	42.1	brain_amygdala
Hs.308028	200728	TMEM17	1405	4324	1441.33	3235	3	597	212	596	431.9	brain_amygdala
Hs.292575	7587	ZNF37A	7020	21986	3140.86	440	7	1686	819	4515	77.75	brain_amygdala
Hs.89648	551	AVP	619	1550	775	1376	2	495	50	74	5838.95	hypothalamus
Hs.461389	85445	CNTNAP4	4455	238429	10837.7	38794	22	3936	139	380	687.625	hypothalamus
Hs.80962	4922	NTS	1234	7459	2486.33	2163	3	513	107	614	423.15	hypothalamus
Hs.113216	5020	OXT	512	385	192.5	301	2	378	36	98	4814.55	hypothalamus
Hs.646410	5367	PMCH	757	621	310.5	350	2	498	66	193	7503	hypothalamus
Hs.281564	6094	ROM1	1464	502	251	386	2	1056	131	277	181	hypothalamus
Hs.172979	7730	ZNF177	1835	17336	2167	1777	8	966	456	413	167.7	hypothalamus
Hs.36975	2488	FSHB	1936	2326	1163	818	2	390	69	1477	1336.85	pituitary
Hs.204475	27336	HTATSF1	2759	12061	1507.62	1727	8	2268	173	318	1108.18	pituitary
Hs.503560	10003	NAALAD2	3129	54766	3042.56	718	18	2223	45	861	336.35	pituitary
Hs.1897	5443	POMC	1295	6543	2181	2812	3	804	263	228	17628.7	pituitary
Hs.591654	5449	POU1F1	1262	15693	3138.6	2902	5	876	125	261	204.45	pituitary
Hs.35101	5639	PRRG2	1168	6561	1312.2	237	5	609	9	550	292.8	pituitary
Hs.652666	463	ATBF1	11893	249427	27714.1	87557	9	11112	673	108	375.25	prostate
Hs.567542	55997	CFC1	1009	5739	1147.8	305	5	672	222	115	106	prostate
Hs.436542	83690	CRISPLD1	4061	45757	3268.36	1005	14	1503	242	2316	157.7	prostate
Hs.268554	11283	CYP4F8	1846	12179	1107.18	2185	11	1562	7	277	204.75	prostate
Hs.479703	80157	FLJ21511	2471	73361	4890.73	2004	15	2100	182	189	389.775	prostate
Hs.515560	3817	KLK2	2872	4263	1065.75	1201	4	#NAME?	41	2008	6358.3	prostate
Hs.171995	354	KLK3	1906	3944	986	1238	4	1228	41	637	18098.7	prostate
Hs.515111	79603	LASS4	1774	51272	4661.09	1211	11	1185	280	309	351.75	prostate
Hs.37311	145873	MESP2	1614	783	783	783	1	1194	0	420	102.8	prostate
Hs.1968	6406	SEMG1	1622	1114	557	244	2	1389	21	212	3934.1	prostate
Hs.537218	6407	SEMG2	1982	1108	554	243	2	1749	21	212	462.45	prostate
Hs.439309	7113	TMPRSS2	3194	40404	3108	9891	13	1479	127	1588	1468.03	prostate
Hs.467101	54795	TRPM4	4055	49987	2082.79	301	24	3645	72	338	472.75	prostate
Hs.386698	219793	C10orf27	1583	12580	1258	511	10	1056	390	137	537.4	thymus
Hs.310511	6370	CCL25	891	8723	2180.75	3029	4	453	0	438	2675.05	thymus
Hs.1309	909	CD1A	2072	2037	407.4	356	5	984	533	555	3470.3	thymus
Hs.1310	910	CD1B	1294	2186	437.2	300	5	1002	45	247	1896.15	thymus
Hs.249217	913	CD1E	972	1635	408.75	360	4	972	0	0	2745.31	thymus
Hs.44856	79690	GAL3ST4	2380	6969	2323	1262	3	1461	236	683	331.05	thymus
Hs.406691	8331	HIST1H2AJ	439	0	0	0	0	387	0	52	286.05	thymus
Hs.658187	4194	MDM4	2551	31665	3166.5	8974	10	1473	162	916	131.5	thymus
Hs.632293	245812	MGC40499	1470	4397	879.4	2396	5	747	103	620	289.775	thymus
Hs.274407	10279	PRSS16	2710	6033	548.455	74	11	1545	9	1156	3202.8	thymus
Hs.159376	5897	RAG2	2388	3906	3906	3906	1	1584	162	642	62.85	thymus
Hs.560	339	APOBEC1	892	15615	3903.75	11224	4	711	34	147	212.35	thyroid
Hs.310225	389434	C6orf71	7401	28336	7084	20142	4	870	140	6391	377.6	thyroid
Hs.131683	22849	CPEB3	5840	236606	26289.6	50564	9	2097	173	3570	134.8	thyroid
Hs.37916	29952	DPP7	1617	2587	215.583	70	12	1479	30	108	396.1	thyroid
Hs.71377	50506	DUOX2	6346	15162	459.455	547	33	4647	203	1496	849	thyroid
Hs.118681	2065	ERBB3	5511	17726	656.518	3368	27	4029	193	1289	248.05	thyroid
Hs.211511	79600	FLJ21127	1853	33137	2366.93	5433	14	1722	46	85	788	thyroid
Hs.159234	2304	FOXE1	3461	0	0	0	0	1122	660	1679	1241.5	thyroid
Hs.94234	8321	FZD1	4350	0	0	0	0	1944	413	1993	598.35	thyroid
Hs.30792	29911	HOOK2	2513	10008	454.909	507	22	2160	74	279	800.35	thyroid
Hs.654411	4948	OCA2	3136	341298	14839	17328	23	2517	118	501	234.75	thyroid
Hs.592605	4950	OCLN	2640	59375	7421.88	11517	8	1569	436	635	162.4	thyroid
Hs.469728	7849	PAX8	4054	58870	5351.82	361	11	1275	166	2613	2070.29	thyroid
Hs.466257	80714	PBX4	1438	55480	7925.71	19145	7	1125	1	312	290.95	thyroid
Hs.280932	5191	PEX7	1448	89889	9987.67	2418	9	972	81	395	233.35	thyroid
Hs.517549	27124	PIB5PA	2413	9310	716.154	1725	13	2095	40	278	1661	thyroid
Hs.527078	10891	PPARGC1A	6317	91739	7644.92	4972	12	2397	120	3800	221.35	thyroid
Hs.37045	5741	PTH	814	3153	1576.5	3050	2	348	115	351	3128.85	thyroid
Hs.44278	64284	RAB17	1980	27970	4661.67	13164	6	639	644	697	713.8	thyroid
Hs.647430	8578	SCARF1	3850	8040	893.333	357	9	1014	50	2786	125.25	thyroid
Hs.653173	6575	SLC20A2	3656	119420	11942	66791	10	1959	369	1328	754.05	thyroid
Hs.354013	115111	SLC26A7	5263	143600	7977.78	125	18	1971	239	3053	2051.9	thyroid
Hs.467554	7173	TPO	3135	126126	7882.88	862	16	2802	84	249	8536.8	thyroid
Hs.160411	7253	TSHR	4400	186378	20708.7	106297	9	2295	156	1949	1144.05	thyroid
Hs.250493	51222	ZNF219	3040	5524	1381	4637	4	2169	412	459	400.75	thyroid
Hs.389	131	ADH7	2147	20961	2620.12	5582	8	1161	99	887	661	tongue
Hs.654431	239	ALOX12	2335	12314	947.231	573	13	1992	33	310	513.95	tongue
Hs.516439	3713	IVL	2135	1189	1189	1189	1	1758	46	331	1062.25	tongue
Hs.411572	43849	KLK12	1074	4727	945.4	154	5	596	117	361	831.8	tongue
Hs.104570	11202	KLK8	1148	4547	909.4	356	5	791	179	178	1083.05	tongue
Hs.654610	3851	KRT4	2575	5427	678.375	1619	8	1563	493	519	21587	tongue
Hs.415762	8581	LY6D	802	909	454.5	777	2	387	76	339	4104.85	tongue
Hs.84136	5307	PITX1	2362	4158	2079	2204	2	945	417	1000	1473.3	tongue
Hs.508950	7051	TGM1	2701	11350	756.667	734	15	2454	80	167	2167.4	tongue
Hs.2022	7053	TGM3	2615	42436	3536.33	13586	12	2082	35	498	4107.6	tongue
Hs.132195	9407	TMPRSS11D	2783	60340	6704.44	24247	9	1257	65	1461	391.75	tongue
Hs.283816	57369	CX36	966	1045	1045	1045	1	966	0	0	310.4	tonsil
*Source of data: http://wombat.gnf.org/index.html.
