# Supplementary material for: Evidence against the energetic cost hypothesis for the short introns in highly expressed genes
Source: BMC Evol Biol. 2008 May 20;8:154. doi: 10.1186/1471-2148-8-154 (PMC2424036; doi:10.1186/1471-2148-8-154)
Supplement: Additional file 2 — A list of all the mouse tissue/organ-specific genes counted in Table 1. This list includes the gene symbols, gene features and some other details. Gene expression was defined by the conservative criterion described in the Methods and probe sets annotated with an "_x" appended to the probe set name were retained. [file 1471-2148-8-154-S2.xls]

## Sheet: Mm_all_TSG_final
A list of all the mouse tissue/organ-specific genes counted in Table 1.
unigene	gene_id	symbol	mRNA_len	total_intron_len	avg_intron_len	first_intron_len	intron_no	cds_len	utr_5	utr_3	expression_level*	tissue
Mm.389285	67686	1700011J10Rik	499	8671	4335.5	7932	2	219	179	101	285.825	adipose_tissue
Mm.185209	319942	A530016L24Rik	1806	7844	1961	5282	4	498	255	1053	311.9	adipose_tissue
Mm.8039	11839	Areg	1199	7619	1523.8	1023	5	747	199	253	618.25	adipose_tissue
Mm.416125	20308	Ccl9	3008	2712	904	1942	3	369	172	2467	908.2	adipose_tissue
Mm.317323	14165	Fgf10	3779	73303	36651.5	65794	2	630	350	2799	338.55	adipose_tissue
Mm.35691	116701	Fgfrl1	2331	10066	1677.67	362	6	1590	188	553	1180.85	adipose_tissue
Mm.439666	14276	Folr2	1202	16001	3200.2	97	5	756	259	187	1589.15	adipose_tissue
Mm.33362	243270	Gpr81	3026	0	0	0	0	1032	401	1593	448.3	adipose_tissue
Mm.392	15930	Indo	1555	11314	1257.11	3412	9	1224	70	261	952.15	adipose_tissue
Mm.245151	17001	Ltc4s	588	1412	353	937	4	453	36	99	838.6	adipose_tissue
Mm.137327	78038	Mccc2	2114	64990	4061.88	15069	16	1692	115	307	617.275	adipose_tissue
Mm.284686	52036	Saps3	4841	115952	5270.55	31385	22	2535	234	2072	530.283	adipose_tissue
Mm.278701	20787	Srebf1	4299	17217	956.5	13195	18	3405	61	833	752.55	adipose_tissue
Mm.246783	329918	A030013N09Rik	1372	46645	7774.17	14741	6	960	72	340	420.4	epidermis
Mm.390608	382770	C330014B19Rik	3029	47926	5325.11	20801	9	672	807	1550	102.75	epidermis
Mm.83689	243979	Mrgprb2	2074	5045	5045	5045	1	1017	66	991	404.15	epidermis
Mm.246606	236643	Sytl5	1246	107676	8973	19738	12	1246	0	0	129.85	epidermis
Mm.63645	74152	1300002K09Rik	3589	34456	2026.82	9049	17	1866	118	1605	1050	liver
Mm.23881	72016	1600002H07Rik	2145	3571	396.778	75	9	1311	29	805	356.05	liver
Mm.147232	72614	2700059L22Rik	1239	6421	1284.2	847	5	948	288	3	225.55	liver
Mm.290727	76971	2810007J24Rik	2113	33755	5625.83	18391	6	849	276	988	6293.5	liver
Mm.462828	71373	5430406M13Rik	2938	184520	184520	184520	1	915	198	1825	236.45	liver
Mm.63514	27421	Abcc6	4957	48949	1631.63	1057	30	4497	4	456	720.75	liver
Mm.158750	26876	Adh4	1329	14055	1561.67	2575	9	1117	23	189	1977.7	liver
Mm.30032	75986	Agmat	1404	11185	1864.17	2475	6	1077	135	192	1483	liver
Mm.7457	11611	Agxt	1547	20902	1900.18	84	11	1245	49	253	3429.5	liver
Mm.197554	11625	Ahsg	1474	5923	987.167	1997	6	1038	73	363	28445.4	liver
Mm.202653	104910	AI132487	1580	4107	821.4	2141	5	933	51	596	9213.85	liver
Mm.101581	103844	AI842396	1218	10577	1762.83	3971	6	696	277	245	448.45	liver
Mm.196666	83702	Akr1c6	1177	21829	2728.62	1805	8	972	0	205	13674.4	liver
Mm.2197	11699	Ambp	1233	9631	1070.11	1215	9	1050	87	96	17371.2	liver
Mm.244518	71761	Amdhd1	2421	14275	1784.38	2468	8	1281	63	1077	1253.45	liver
Mm.28341	30924	Angptl3	1410	5630	938.333	586	6	1367	18	25	3283.1	liver
Mm.439846	28194	Apon	1618	153	153	153	1	756	171	691	2834.6	liver
Mm.6559	11889	Asgr1	1191	2281	285.125	392	8	855	93	243	2840.75	liver
Mm.2859	12012	Baat	1852	15195	5065	3157	3	1263	187	402	1545.35	liver
Mm.235880	223631	BC025446	1474	4596	1532	960	3	375	93	1006	869.1	liver
Mm.219580	209176	C230043N17Rik	2452	41428	4603.11	17906	9	1197	106	1149	469.9	liver
Mm.197638	230558	C8a	3616	57084	5708.4	10732	10	1764	26	1826	3292.05	liver
Mm.3115	51811	Clec4f	2400	9175	1529.17	782	6	1647	84	669	1502.95	liver
Mm.24251	93673	Cml2	3301	436	218	110	2	717	344	2240	2041.95	liver
Mm.290614	71756	Cpn2	2291	6572	6572	6572	1	1713	10	568	1803.7	liver
Mm.28767	12944	Crp	1622	273	136.5	213	2	678	71	873	4602.7	liver
---	13096	Cyp2c37	1809	17996	2249.5	1117	8	1473	0	336	6599.33	liver
---	13101	Cyp2d10	1634	2702	337.75	855	8	1515	59	60	5391.15	liver
Mm.20889	13124	Cyp8b1	1936	0	0	0	0	1503	27	406	2566	liver
---	319412	D830013H23Rik	1641	0	0	0	0	693	28	920	349.95	liver
Mm.374868	225913	Dak	2256	9806	612.875	3407	16	1737	88	431	783.95	liver
Mm.295534	382053	Es31	2044	7767	647.25	1161	12	1716	22	306	10277.3	liver
Mm.42224	58992	F12	1924	6876	528.923	351	13	1794	19	111	3631.45	liver
Mm.4827	14068	F7	1847	7917	1131	2512	7	1341	13	493	778.7	liver
Mm.36278	14317	Ftcd	1895	11981	921.615	741	13	1626	20	249	3295.55	liver
Mm.196595	14473	Gc	1668	38576	3214.67	11091	12	1431	47	190	24995.8	liver
Mm.22329	14527	Gcgr	1943	7874	605.692	5391	13	1458	94	391	1251.2	liver
Mm.21198	14618	Gjb1	1497	6792	6792	6792	1	852	39	606	3572.8	liver
Mm.30102	216456	Gls2	2335	12910	759.412	4274	17	1809	36	490	2442.5	liver
Mm.26207	268756	Gulo	2265	20159	1832.64	904	11	1323	163	779	2962.95	liver
Mm.275975	232493	Gys2	2500	47840	2990	9274	16	2115	151	234	495.7	liver
Mm.26634	15112	Hao1	2029	54963	7851.86	5915	7	1113	20	896	2386.55	liver
Mm.3485	15458	Hpxn	1460	7026	780.667	133	9	1383	6	71	25042.6	liver
Mm.17910	15496	Hsd3b5	1570	25292	8430.67	15222	3	1122	77	371	2238.2	liver
Mm.287609	218215	Ibrdc2	3061	120696	17242.3	84486	7	906	180	1975	447.15	liver
Mm.3135	16005	Igfals	2111	1128	1128	1128	1	1812	39	260	685.95	liver
Mm.3227	16424	Itih1	2874	11033	525.381	244	21	2724	3	147	3273.8	liver
Mm.182043	16425	Itih2	3103	32971	1648.55	1178	20	2841	99	163	6798.7	liver
Mm.16973	16841	Lect2	834	5202	1734	1422	3	456	138	240	1101.25	liver
Mm.390187	15450	Lipc	1920	134761	16845.1	110912	8	1533	248	139	1440.75	liver
Mm.337613	214403	LOC214403	2955	80647	6203.62	6424	13	2427	68	460	682.75	liver
Mm.378962	17175	Masp2	3059	9878	987.8	77	10	2058	40	961	794.45	liver
Mm.1311	17836	Mug1	4657	45860	1310.29	1335	35	4431	98	128	9747.4	liver
Mm.134360	18292	Og9x	1285	284	142	161	2	573	37	675	170.25	liver
Mm.223092	258563	Olfr1006	963	0	0	0	0	963	0	0	232.85	liver
Mm.222992	258292	Olfr446	927	0	0	0	0	927	0	0	259.45	liver
Mm.266867	18534	Pck1	2617	3565	396.111	176	9	1869	140	608	11354.2	liver
Mm.133268	100102	Pcsk9	3519	31169	2397.62	1852	13	2085	430	1004	501.1	liver
Mm.5062	18559	Pctp	762	17507	3501.4	11513	5	645	23	94	803.1	liver
Mm.971	18815	Plg	2757	38021	2112.28	3365	18	2439	60	258	15711	liver
Mm.270525	56189	Prodh2	1817	17928	1992	74	9	1371	26	420	986.35	liver
Mm.441140	66901	Proz	2398	11701	1671.57	2151	7	1200	122	1076	1440.95	liver
Mm.28630	59028	Rcl1	1803	40666	5083.25	14082	8	1122	130	551	1775.7	liver
Mm.29094	217847	Serpina10	1570	13161	3290.25	2386	4	1347	61	162	243.8	liver
Mm.201338	380780	Serpina11	1441	8226	2056.5	3351	4	1275	64	102	881.9	liver
---	20717	Serpina3m	1632	5435	1358.75	1840	4	1257	44	331	1664	liver
Mm.211704	331535	Serpina7	1386	2160	720	847	3	1257	0	129	351.1	liver
Mm.6609	15160	Serpind1	2144	10014	2503.5	4717	4	1437	179	528	3638.75	liver
Mm.341781	20493	Slc10a1	1411	11082	3694	6939	3	954	40	417	5996.45	liver
Mm.10984	26459	Slc27a5	2281	7517	835.222	937	9	2070	88	123	7956.4	liver
Mm.272223	28253	Slco1b2	3296	53822	3588.13	3524	15	2070	197	1029	5131.38	liver
Mm.457986	20865	Sult2a2	979	38474	7694.8	1052	5	858	19	102	664.95	liver
Mm.21757	50765	Trfr2	2969	13699	805.824	235	17	2397	204	368	3177.3	liver
Mm.24375	50500	Ttpa	3053	19305	4826.25	5987	4	837	12	2204	1239.6	liver
Mm.439851	231396	Ugt2b36	1888	24741	4948.2	814	5	1593	31	264	6683.4	liver
Mm.335669	243537	Uroc1	3348	27898	1468.32	3414	19	2031	13	1304	798.85	liver
Mm.455940	73635	1700113I22Rik	1461	5059	1011.8	347	5	396	710	355	771.875	skeletal_muscle
Mm.64672	69563	2310015B20Rik	447	21869	7289.67	7267	3	372	0	75	807.05	skeletal_muscle
Mm.68617	70788	4631423F02Rik	3020	8312	1187.43	2470	7	1746	136	1138	585.35	skeletal_muscle
Mm.159223	74492	5430433E21Rik	2969	0	0	0	0	1377	0	1592	563.25	skeletal_muscle
Mm.319636	239126	9130217G22Rik	1902	10833	3611	4107	3	1002	56	844	444.3	skeletal_muscle
Mm.101836	319801	9630033F20Rik	1395	20784	4156.8	7549	5	810	74	511	496.5	skeletal_muscle
Mm.148913	223513	Abra	1762	2666	2666	2666	1	1128	52	582	622.15	skeletal_muscle
Mm.237099	77559	Agl	11069	57099	1784.34	610	32	6043	207	4819	306.65	skeletal_muscle
---	432779	AI595366	2746	1673	1673	1673	1	1533	41	1172	603.7	skeletal_muscle
Mm.143737	56642	Ankrd2	1100	7973	996.625	3727	8	987	10	103	1149.1	skeletal_muscle
Mm.79122	70392	Asb12	1260	6671	3335.5	6275	2	927	196	137	495.55	skeletal_muscle
Mm.41252	12295	Cacnb1	1892	16207	1246.69	377	13	1575	221	96	1005.8	skeletal_muscle
Mm.57093	12299	Cacng1	1203	12056	4018.67	10308	3	672	85	446	1853.4	skeletal_muscle
Mm.3924	12391	Cav3	1161	12211	12211	12211	1	456	311	394	652.35	skeletal_muscle
Mm.277638	52715	Ccdc43	2307	10731	2682.75	5312	4	669	17	1621	777	skeletal_muscle
Mm.22167	68460	Dhrs7c	1018	16700	2783.33	216	6	714	252	52	1324	skeletal_muscle
Mm.23296	50496	E2f6	2367	13358	2226.33	5084	6	819	180	1368	1184.35	skeletal_muscle
Mm.22530	53413	Exoc7	2094	15397	810.368	160	19	2094	0	0	488.35	skeletal_muscle
Mm.329461	240328	F830016B08Rik	3543	6340	6340	6340	1	1251	373	1919	148.05	skeletal_muscle
Mm.209679	271424	Ihpk3	2305	21489	4297.8	9826	5	1191	203	911	637.5	skeletal_muscle
Mm.437211	69564	Itgb1bp3	1855	2028	338	969	6	588	75	1192	1563.35	skeletal_muscle
Mm.143761	57339	Jph1	2192	98143	24535.8	5168	4	1983	194	15	712	skeletal_muscle
Mm.295860	435391	LOC435391	1103	36902	12300.7	11404	3	648	96	359	445.15	skeletal_muscle
---	634802	LOC634802	2712	0	0	0	0	516	278	1918	165.45	skeletal_muscle
Mm.94020	242735	Lrrc38	2332	18952	18952	18952	1	1317	0	1015	568	skeletal_muscle
Mm.35306	211253	Mtrf1	1799	24017	2401.7	1655	10	1341	381	77	235.7	skeletal_muscle
Mm.11	17878	Myf6	1248	622	311	284	2	729	25	494	766.2	skeletal_muscle
Mm.441903	74376	Myo18b	8079	191906	4361.5	427	44	7845	0	234	1137.95	skeletal_muscle
Mm.1526	17927	Myod1	1849	765	382.5	440	2	957	191	701	268.45	skeletal_muscle
Mm.259767	68802	Mypn	5226	87925	4396.25	5013	20	4149	0	1077	1645.88	skeletal_muscle
Mm.67912	54634	Pdzx	1299	5122	1024.4	903	5	975	49	275	265.15	skeletal_muscle
Mm.24748	78977	Popdc3	1851	27295	9098.33	24985	3	876	505	470	567.1	skeletal_muscle
Mm.257236	227721	Ppapdc3	1824	13346	13346	13346	1	816	161	847	1189.25	skeletal_muscle
Mm.40577	242083	Ppm1l	3962	234525	78175	179805	3	1083	649	2230	1049.65	skeletal_muscle
Mm.4428	72981	Prkrir	3463	11237	2809.25	3518	4	2277	27	1159	584.017	skeletal_muscle
Mm.41416	280408	Rilp	1489	1586	226.571	71	7	1110	54	325	594.05	skeletal_muscle
Mm.432528	110880	Scn4a	5887	24200	1052.17	98	23	5526	1	360	386.725	skeletal_muscle
Mm.72173	24053	Sgcg	1514	35861	5123	12389	7	876	94	544	1150.22	skeletal_muscle
Mm.16228	11739	Slc25a4	2037	2563	854.333	1303	3	897	362	778	5188.08	skeletal_muscle
Mm.234274	12180	Smyd1	2056	45020	5627.5	22341	8	1419	64	573	2174.48	skeletal_muscle
Mm.190704	233071	Snx26	4396	8388	399.429	713	21	3918	116	362	575.65	skeletal_muscle
Mm.323365	20679	Sox6	8227	515516	32219.8	51028	16	2484	169	5574	614.025	skeletal_muscle
Mm.32087	237611	Stac3	1790	5309	482.636	697	11	1083	370	337	1388.15	skeletal_muscle
Mm.254431	233246	Tmem16e	7785	79896	3804.57	7566	21	2715	206	4864	347.3	skeletal_muscle
Mm.44379	21952	Tnni1	1137	10007	1250.88	2573	8	564	207	366	1325.25	skeletal_muscle
Mm.28438	98258	Txndc9	3270	8746	2186.5	1267	4	681	117	2472	273.1	skeletal_muscle
Mm.87237	215031	Vgll2	1466	4320	2160	2253	2	969	37	460	765.55	skeletal_muscle
Mm.397580	231842	6530401C20Rik	2683	26501	3785.86	205	7	1509	359	815	434.45	amygdala
Mm.389596	433779	MGC118154	2072	4384	1461.33	3628	3	1446	44	582	406.8	amygdala
Mm.331751	78808	Stxbp5	8834	136303	4700.1	1276	29	3468	0	5366	459.475	amygdala
Mm.9474	13345	Twist2	1312	45239	45239	45239	1	483	150	679	335.025	amygdala
Mm.271269	213582	5330427D05Rik	6218	30979	2383	719	13	1941	259	4018	153.85	hypothalamus
Mm.110597	216725	Adamts2	3741	198224	9439.24	937	21	3642	79	20	357.525	hypothalamus
Mm.10687	12209	Brs3	2772	2913	1456.5	1538	2	1200	171	1401	301.35	hypothalamus
Mm.440890	64290	Foxb1	2829	247	247	247	1	978	334	1517	295.9	hypothalamus
Mm.4797	14842	Gsh1	1773	479	479	479	1	786	194	793	223.45	hypothalamus
Mm.290027	68092	Ncbp2	1653	7890	2630	5397	3	471	11	1171	553	hypothalamus
Mm.23297	331474	Rgag4	4646	0	0	0	0	1800	334	2512	583.5	hypothalamus
Mm.34329	109079	Sephs1	5319	23675	2959.38	2471	8	1179	378	3762	281.55	hypothalamus
Mm.2374	21334	Tac2	852	6438	919.714	742	7	351	264	237	504.1	hypothalamus
Mm.390229	20776	Tmie	2437	11601	2320.2	3430	5	462	1161	814	647.25	hypothalamus
Mm.255063	71446	Wrb	2483	9951	2487.75	6234	4	525	58	1900	562.075	hypothalamus
Mm.207453	239652	Zfp641	3673	6289	1257.8	2226	5	1269	54	2350	336.575	hypothalamus
Mm.292979	73061	3110007F17Rik	1264	38815	12938.3	13816	3	705	192	367	345.65	pituitary
Mm.176944	74472	4933433C11Rik	1871	554	138.5	98	4	1009	30	832	430.45	pituitary
Mm.145362	112415	C030039L03Rik	4592	27232	5446.4	16427	5	1947	228	2417	413.85	pituitary
Mm.27186	97440	C76566	2515	0	0	0	0	1200	399	916	479.05	pituitary
Mm.250703	213990	Centg3	3207	46664	2744.94	23843	17	2733	30	444	348.65	pituitary
Mm.24094	224132	Dirc2	4554	69900	8737.5	18309	8	1437	115	3002	312.05	pituitary
Mm.137053	77866	E130102H24Rik	741	8977	8977	8977	1	273	34	434	109.75	pituitary
Mm.100270	66793	Efcab1	1128	16749	3349.8	10013	5	639	109	380	354.125	pituitary
Mm.41562	66446	Exosc7	1037	21862	3123.14	5568	7	876	35	126	468.95	pituitary
Mm.249525	14308	Fshb	1595	1917	958.5	632	2	393	62	1140	3179.2	pituitary
Mm.151967	330953	Hcn4	3798	33646	4806.57	19581	7	3606	0	192	611.15	pituitary
Mm.440391	319179	Hist1h2be	2435	34949	34949	34949	1	381	219	1835	510.7	pituitary
Mm.244426	94353	Hmgn3	861	35796	7159.2	26007	5	259	159	443	749.95	pituitary
Mm.116721	12282	Hyou1	4337	8448	337.92	917	25	3000	18	1319	218.6	pituitary
Mm.268003	16337	Insr	4167	119341	5967.05	20094	20	4119	48	0	198.1	pituitary
Mm.399068	211468	Kcnh8	2086	300371	30037.1	122882	10	2044	42	0	316.6	pituitary
Mm.57061	16866	Lhb	509	400	200	247	2	426	7	76	8677.8	pituitary
Mm.386765	16871	Lhx3	1409	5894	1178.8	3980	5	1203	60	146	584.65	pituitary
---	333830	LOC333830	585	0	0	0	0	585	0	0	322.25	pituitary
Mm.222990	258290	Olfr1143	945	0	0	0	0	945	0	0	346.8	pituitary
Mm.377554	258528	Olfr1370	951	0	0	0	0	951	0	0	267.35	pituitary
Mm.377561	258545	Olfr811	960	0	0	0	0	960	0	0	84.2	pituitary
Mm.297949	227696	Phyhd1	1332	14268	1297.09	237	11	936	63	333	357	pituitary
Mm.306482	67005	Polr3k	2174	3546	1773	1376	2	327	13	1834	144.6	pituitary
Mm.23149	56739	Rec8L1	2046	5175	272.368	192	19	1776	241	29	299.75	pituitary
Mm.216511	76983	Scfd1	2091	70426	2934.42	6468	24	1920	5	166	148.5	pituitary
Mm.49728	239250	Slitrk6	4157	2330	2330	2330	1	2523	468	1166	315.7	pituitary
Mm.377187	171229	V1re6	1027	0	0	0	0	1027	0	0	152.05	pituitary
Mm.106970	22750	Zfp9	3882	13403	2680.6	1781	5	1365	156	2361	861	pituitary
Mm.307966	74851	4930408F14Rik	1015	673	673	673	1	711	254	50	1888.65	prostate
Mm.447249	77981	B230110C06Rik	1874	0	0	0	0	365	598	911	288.85	prostate
Mm.386762	14421	B4galnt1	2395	4711	471.1	484	10	1602	296	497	579.475	prostate
Mm.295306	216829	BC025076	1863	15813	15813	15813	1	372	334	1157	468.3	prostate
Mm.210125	171543	Bmf	4633	16289	4072.25	369	4	816	16	3801	760	prostate
Mm.442049	320924	Ccbe1	1694	229241	22924.1	408	10	1227	78	389	350	prostate
Mm.220170	246085	Defb10	298	2813	2813	2813	1	222	27	49	504.9	prostate
Mm.33024	68440	Dusp23	804	789	789	789	1	453	80	271	179.85	prostate
Mm.143768	57443	Fbxo3	4659	30780	3078	2377	10	1443	64	3152	110.4	prostate
Mm.360004	381112	Gm941	2482	38329	3194.08	1690	12	2382	86	14	129.95	prostate
Mm.57221	15408	Hoxb13	1313	926	926	926	1	861	82	370	2529.05	prostate
Mm.34408	14728	Lilrb4	1420	4219	527.375	145	8	1008	43	369	701.2	prostate
Mm.30219	93960	Nkd1	1727	69230	7692.22	115	9	1416	137	174	295.75	prostate
Mm.223196	258765	Olfr1110	939	0	0	0	0	939	0	0	298.95	prostate
Mm.100187	23985	Slc26a4	3083	37068	1853.4	431	20	2343	215	525	4201.4	prostate
Mm.26630	230612	Slc5a9	3393	19104	1469.54	2197	13	2058	70	1265	278.55	prostate
Mm.1397	20600	Smr2	676	21822	10911	1548	2	432	87	157	634.35	prostate
Mm.423397	64406	Sp5	2097	707	707	707	1	1197	343	557	396.45	prostate
Mm.4954	20450	St8sia2	5353	69188	13837.6	36676	5	1128	167	4058	279.3	prostate
Mm.259716	20892	Stra13	873	1918	383.6	980	5	510	13	350	314.95	prostate
Mm.195309	331046	Tgm4	2767	30051	2311.62	5548	13	2013	69	685	2317.12	prostate
Mm.200695	30933	Tor2a	1499	3475	868.75	1220	4	966	29	504	409.05	prostate
Mm.286399	78829	Tsc22d4	2326	11430	2857.5	433	4	1164	687	475	291.45	prostate
Mm.330770	71856	Wfdc3	911	11222	3740.67	8717	3	393	226	292	6529.95	prostate
Mm.47052	75497	1700008G05Rik	2512	54463	10892.6	39502	5	399	320	1793	219.7	retina
Mm.32416	57895	6330407D12Rik	2271	19958	9979	14430	2	423	277	1571	964.85	retina
Mm.184522	320454	9930032O22Rik	2873	29852	3316.89	18827	9	1254	96	1523	430.1	retina
Mm.156365	320500	A930001M12Rik	3218	256	256	256	1	708	1489	1021	239.45	retina
Mm.3918	11304	Abca4	7248	128354	2619.47	8289	49	6933	87	228	742.9	retina
Mm.95707	114230	Aipl1	1076	7218	1443.6	571	5	987	0	89	2837.9	retina
Mm.95518	170735	Arr3	1300	11638	727.375	1032	16	1146	48	106	945.35	retina
Mm.221241	239463	BC030396	1189	8504	4252	6365	2	777	152	260	181.6	retina
Mm.134213	217874	BC048943	1427	780	260	112	3	594	494	339	696.95	retina
Mm.275937	12075	Bfsp1	2372	34274	4896.29	4458	7	1992	242	138	3903.55	retina
Mm.187879	329581	Birc7	1065	11352	1892	8026	6	1065	0	0	529.85	retina
Mm.333189	232156	C330016K18Rik	3717	94323	3368.68	593	28	3717	0	0	240.1	retina
Mm.134068	232941	C79127	1631	1612	403	719	4	1215	25	391	314.65	retina
Mm.379226	73660	Cabp4	1433	2754	550.8	398	5	816	53	564	714.1	retina
Mm.103669	29865	Cabp5	1745	8979	1795.8	2334	5	522	153	1070	351.8	retina
Mm.436652	12788	Cnga1	2470	12949	1849.86	742	7	2055	31	384	1913.55	retina
Mm.445778	30952	Cngb3	4708	225066	13239.2	2462	17	2085	83	2540	173.85	retina
Mm.192285	225644	Cplx4	1756	12701	6350.5	2324	2	483	131	1142	1835	retina
Mm.39905	240058	Cpne5	4337	76633	3831.65	11379	20	1782	83	2472	180.95	retina
Mm.441911	12951	Crx	2843	11103	3701	8539	3	900	112	1831	2445.9	retina
Mm.259041	546024	Crxos1	923	6963	1740.75	1146	4	741	109	73	73.05	retina
Mm.22830	12957	Cryba1	683	5879	1175.8	1636	5	648	12	23	15851.7	retina
Mm.86656	12958	Cryba2	702	2490	622.5	185	4	594	63	45	13132.5	retina
Mm.29488	12960	Crybb1	873	12889	2577.8	1525	5	753	38	82	5939.27	retina
Mm.1215	12961	Crybb2	724	9778	2444.5	2679	4	618	21	85	18549.7	retina
Mm.26904	12964	Cryga	615	2360	1180	105	2	525	26	64	1179.55	retina
Mm.458126	12966	Crygc	525	1382	691	92	2	525	0	0	13057.7	retina
Mm.425031	12967	Crygd	599	968	484	92	2	525	7	67	13967.8	retina
Mm.63484	214301	Crygn	603	6238	2079.33	1537	3	552	0	51	294.45	retina
Mm.6253	12970	Crygs	703	5500	2750	4666	2	537	51	115	14227	retina
Mm.19987	13190	Dct	2185	37194	5313.43	8176	7	1554	407	224	2577.4	retina
Mm.255656	215472	E130012K09	719	4268	2134	3061	2	552	150	17	493.5	retina
Mm.472288	319433	E130113E03Rik	2798	27175	3396.88	1212	8	1206	63	1529	129.85	retina
Mm.14116	14408	Gabrr1	2250	28782	3198	14161	9	1425	116	709	443.35	retina
Mm.389093	266744	Gluld1	1903	26388	6597	12885	4	1692	16	195	4472.75	retina
Mm.284853	14685	Gnat1	2208	2911	363.875	1769	8	1053	44	1111	11954.4	retina
Mm.95398	14699	Gngt1	963	2462	1231	130	2	225	82	656	175.775	retina
Mm.160040	77998	Grifin	609	1340	335	296	4	435	14	160	1000.05	retina
Mm.16224	14913	Guca1a	873	5154	1718	4521	3	609	165	99	3511.95	retina
Mm.59151	107477	Guca1b	1668	5907	1969	3413	3	606	97	965	2807.05	retina
Mm.426079	15959	Ifit3	1718	3456	3456	3456	1	1212	46	460	346.333	retina
Mm.175661	68713	Ifitm1	883	12868	3217	9338	4	321	370	192	540.5	retina
Mm.337035	227288	Il8ra	1451	0	0	0	0	1056	374	21	99.1	retina
Mm.422780	63859	Impg1	3140	88581	6813.92	6285	13	1905	0	1235	254.7	retina
Mm.151998	224224	Impg2	6912	62529	3291	475	19	3732	219	2961	377.925	retina
Mm.68170	211480	Kcnj14	2639	5642	2821	4483	2	1305	185	1149	2316.5	retina
Mm.6228	16545	Kera	1950	4534	2267	1395	2	1056	181	713	1049.8	retina
Mm.35511	67260	Lass4	3247	29007	2900.7	21964	10	1182	88	1977	183.7	retina
---	432988	LOC432988	2192	1367	1367	1367	1	525	25	1642	499.5	retina
Mm.134302	239038	Lrrc22	2781	2906	1453	291	2	1650	26	1105	524.825	retina
Mm.31625	17339	Mip	2143	3831	1277	806	3	792	44	1307	4278.05	retina
Mm.138437	77836	Mlana	906	9905	2476.25	2113	4	342	163	401	1023	retina
Mm.103641	23958	Nr2e3	1999	5310	758.571	479	7	1188	195	616	1666.45	retina
Mm.284825	14539	Opn1mw	1221	22070	4414	5110	5	1080	41	100	892.3	retina
Mm.348054	93893	Pcdhb22	3067	0	0	0	0	2385	128	554	125.7	retina
Mm.450141	110855	Pde6c	2586	48208	2295.62	6545	21	2586	0	0	84.35	retina
Mm.87155	19023	Ppef2	2878	26722	1670.12	2810	16	2274	309	295	348	retina
Mm.439726	19674	Rcvrn	1048	14989	4996.33	8021	3	609	99	340	3381.85	retina
Mm.291370	19133	Rds	2632	11810	5905	8486	2	1041	212	1379	932.35	retina
Mm.222680	243923	Rgs9bp	6539	0	0	0	0	714	324	5501	619.95	retina
Mm.426094	19881	Rom1	1510	449	224.5	359	2	1056	183	271	5280.2	retina
Mm.234641	225998	Rorb	2849	61701	6170.1	6686	10	1158	379	1312	345.15	retina
Mm.300655	271209	Rp1hl1	7096	34317	11439	29261	3	5580	219	1297	722.7	retina
Mm.131708	19892	Rpe65	1602	23965	1843.46	1073	13	1602	0	0	1101.6	retina
Mm.41982	20147	Rs1h	5840	25811	5162.2	11120	5	675	173	4992	1580.25	retina
Mm.1276	20215	Sag	1718	39760	2650.67	1260	15	1212	372	134	2082.68	retina
Mm.238094	73094	Sgip1	3712	207103	9004.48	92317	23	2421	193	1098	322.85	retina
Mm.16756	20431	Si	2016	11851	1185.1	7686	10	1881	28	107	1942	retina
Mm.441697	57274	Slc16a8	1791	1942	388.4	603	5	1479	200	112	642.15	retina
Mm.30228	20650	Sntb2	4423	74020	12336.7	44804	6	1563	52	2808	252.775	retina
Mm.471620	52440	Tax1bp1	2970	49767	2927.47	7442	17	2445	115	410	1705.05	retina
---	216505	1500004A08Rik	2167	9998	1999.6	910	5	795	128	1244	1120.1	thymus
Mm.276415	76857	4921517N04Rik	2711	59290	5929	26263	10	1179	270	1262	143.617	thymus
Mm.458832	321008	6330408A02Rik	3322	15192	7596	7498	2	2551	60	711	158.7	thymus
Mm.132523	228491	6430601A21Rik	4261	3709	3709	3709	1	2118	137	2006	474	thymus
Mm.440625	77892	6720418B01Rik	1124	0	0	0	0	474	163	487	769.1	thymus
Mm.33118	109212	6720460F02Rik	1466	3403	680.6	482	5	696	66	704	179.45	thymus
Mm.356580	216549	9130023F12Rik	3893	52508	6563.5	13666	8	2715	211	967	502.675	thymus
---	319630	A130014H13Rik	1169	0	0	0	0	346	566	257	511.5	thymus
Mm.124287	414094	A930013B10Rik	1949	10825	3608.33	9757	3	444	47	1458	570.55	thymus
Mm.14255	54519	Apbb1ip	2152	98787	7599	42431	13	2013	90	49	103.55	thymus
Mm.337038	76709	Arpc2	1626	30067	3340.78	9180	9	903	309	414	1763.68	thymus
Mm.319836	243171	BC005561	5451	0	0	0	0	4770	157	524	202.75	thymus
Mm.319286	231123	BC023882	1954	13575	3393.75	946	4	1713	165	76	732.1	thymus
Mm.246934	381695	BC037393	3842	13526	6763	2987	2	1416	77	2349	328.1	thymus
Mm.196721	72308	Brf1	2755	38005	2235.59	7028	17	2031	265	459	383.35	thymus
Mm.210361	12501	Cd3e	1436	9412	1344.57	116	7	570	78	788	985.275	thymus
Mm.28270	71702	Cdc5l	2994	38827	2588.47	5348	15	2409	272	313	784.6	thymus
Mm.239821	382864	Colq	2837	51465	3216.56	23290	16	1374	135	1328	543.6	thymus
Mm.25168	114570	Crip3	1014	1816	259.429	325	7	674	9	331	882.6	thymus
Mm.930	13039	Ctsl	1971	5122	731.714	1071	7	1005	82	884	516.4	thymus
Mm.253836	23856	Dido1	8473	35664	2377.6	9912	15	6771	327	1375	380.425	thymus
Mm.310973	13548	Dyrk1a	2517	78415	7841.5	47992	10	2292	35	190	437.625	thymus
Mm.249280	71988	Esco2	2803	12044	1204.4	1060	10	1779	96	928	124.9	thymus
Mm.329353	225363	Etf1	2521	25514	2551.4	161	10	1314	138	1069	568.7	thymus
---	442816	F830005K03Rik	3370	0	0	0	0	465	28	2877	111.5	thymus
Mm.293266	14391	Gabpb1	2598	43977	5497.12	16778	8	1149	132	1317	500.55	thymus
Mm.2078	14581	Gfi1	2859	4827	965.4	315	5	1273	505	1081	750.5	thymus
Mm.214703	117599	Helb	4457	24826	2068.83	1456	12	3225	28	1204	523.9	thymus
Mm.15694	15260	Hira	4534	89026	3709.42	17254	24	3048	733	753	170.5	thymus
Mm.377876	319163	Hist1h2aa	390	0	0	0	0	390	0	0	262.6	thymus
Mm.30640	16491	Kcna3	1587	0	0	0	0	1587	0	0	821.4	thymus
Mm.42203	16551	Kif11	4819	40638	1935.14	7572	21	3159	191	1469	532.3	thymus
Mm.435460	621893	LOC621893	393	0	0	0	0	393	0	0	346.2	thymus
Mm.25642	66373	Lsm5	485	3136	784	1213	4	276	15	194	168.625	thymus
Mm.288721	71148	Mier1	4758	46527	3323.36	1040	14	1587	173	2998	577.475	thymus
Mm.4078	17345	Mki67	9394	17240	1231.43	2008	14	8811	278	305	827.475	thymus
Mm.18210	17688	Msh6	4400	11580	1286.67	4785	9	4077	65	258	1054.3	thymus
Mm.20350	17121	Mxd3	991	3264	652.8	223	5	621	66	304	211.15	thymus
Mm.281749	234258	Neil3	2183	49946	5549.56	15013	9	1821	84	278	515.975	thymus
Mm.377759	258939	Olfr63	951	0	0	0	0	951	0	0	169.65	thymus
Mm.194486	213109	Phf3	7561	53354	3811	25720	14	3951	2153	1457	139.45	thymus
Mm.245261	18986	Pou2f1	2633	124503	7781.44	70834	16	2321	46	266	347.325	thymus
Mm.265610	19205	Ptbp1	3116	6976	581.333	1782	12	1588	34	1494	1105.45	thymus
Mm.215173	19208	Ptcra	1285	6767	2255.67	4671	3	621	98	566	302.2	thymus
Mm.284168	19226	Pth	714	2281	1140.5	2165	2	348	127	239	205.05	thymus
Mm.4988	19374	Rag2	3393	4388	2194	3266	2	1584	211	1598	326.525	thymus
Mm.6710	19877	Rock1	4065	109786	3541.48	30908	31	4065	0	0	347.7	thymus
Mm.13944	76846	Rps9	703	2154	538.5	262	4	585	49	69	327.05	thymus
Mm.4081	12394	Runx1	4290	88935	22233.8	6351	4	1164	1575	1551	218.95	thymus
Mm.311655	20230	Satb1	2922	90243	9024.3	23182	10	2295	198	429	693.45	thymus
Mm.281800	242585	Slc35d1	2893	40274	4474.89	571	9	921	18	1954	262.3	thymus
Mm.290922	20557	Slfn3	1816	22009	11004.5	21135	2	1554	209	53	70.05	thymus
Mm.130	12703	Socs1	1220	509	509	509	1	639	156	425	669.15	thymus
Mm.149776	219140	Spata13	7849	122668	9436	357	13	4344	0	3505	889.2	thymus
Mm.272969	66442	Spbc25	1161	11101	2220.2	1142	5	537	99	525	448.45	thymus
Mm.291777	102162	Taf5l	2893	22107	5526.75	11355	4	1770	124	999	437.9	thymus
Mm.925	21781	Tfdp1	1700	36329	3632.9	17303	10	1233	54	413	1128.12	thymus
Mm.207534	67276	Thex1	5027	25202	4200.33	3892	6	1038	114	3875	312.95	thymus
Mm.3951	21838	Thy1	1644	981	490.5	595	2	489	28	1127	1074.65	thymus
Mm.397314	22210	Ube2b	1630	13196	2639.2	2394	5	459	51	1120	622.3	thymus
Mm.442442	77777	Ulbp1	2439	28661	4776.83	16143	6	879	223	1337	139.3	thymus
Mm.281079	57750	Wdr12	2899	18112	1509.33	2980	12	1272	331	1296	367.2	thymus
Mm.28891	68970	Wdr40a	3365	20148	2518.5	1022	8	1362	251	1752	446.475	thymus
Mm.919	22764	Zfx	6762	41507	5929.57	20351	7	2400	198	4164	479.467	thymus
Mm.305696	320040	9930039A11Rik	2692	3762	1881	3099	2	636	294	1762	324.3	thyroid
Mm.200898	102247	Agpat6	3837	31564	2630.33	16606	12	1371	860	1606	372.7	thyroid
Mm.471846	330503	B430201F14	2955	7333	3666.5	5636	2	426	1234	1295	192.95	thyroid
---	13089	Cyp2b13	1876	32826	4103.25	18907	8	1476	25	375	404.25	thyroid
Mm.333327	15465	Hrh1	3782	81579	40789.5	10775	2	1467	245	2070	283.75	thyroid
Mm.4461	16191	Il5	1534	2776	925.333	828	3	402	43	1089	574.35	thyroid
Mm.447819	16623	Klk1b1	848	3701	925.25	2414	4	786	19	43	28227.1	thyroid
Mm.440887	16615	Klk1b16	1381	3457	864.25	2026	4	786	552	43	38427.7	thyroid
Mm.443292	16616	Klk1b21	906	3385	846.25	1930	4	786	74	46	38795.5	thyroid
Mm.444308	16617	Klk1b24	848	3342	835.5	1946	4	792	10	46	25754.7	thyroid
Mm.439740	18050	Klk1b3	849	3273	818.25	1946	4	786	17	46	34644.4	thyroid
Mm.440886	18048	Klk1b4	825	3481	870.25	2106	4	771	15	39	33511.2	thyroid
Mm.440884	13648	Klk1b9	870	3446	861.5	2183	4	786	36	48	40730.3	thyroid
---	435731	LOC435731	273	0	0	0	0	273	0	0	154.2	thyroid
Mm.327999	215641	Mageb18	2160	478534	119634	63122	4	984	404	772	165.95	thyroid
Mm.1259	18049	Ngfb	1181	49897	12474.2	1258	4	924	100	157	18018.7	thyroid
Mm.377829	259084	Olfr615	942	0	0	0	0	942	0	0	194.45	thyroid
Mm.377110	18370	Olfr69	1357	2961	1480.5	2823	2	951	238	168	210.4	thyroid
Mm.244502	83762	Otof	6120	85708	1904.62	20335	45	5994	104	22	1143.1	thyroid
Mm.5163	19762	Rit2	1802	341013	85253.2	73663	4	654	185	963	179.05	thyroid
Mm.377205	171250	V1rh7	939	0	0	0	0	939	0	0	45.1	thyroid
Mm.195788	77055	2310001L23Rik	2312	6258	782.25	1611	8	1785	61	466	12347.7	tongue_epidermis
Mm.140317	67135	2310021H06Rik	1083	4755	594.375	830	8	813	64	206	1530.75	tongue_epidermis
Mm.118350	77397	9530003J23Rik	1138	3710	1236.67	654	3	456	26	656	204.1	tongue_epidermis
Mm.389583	329876	A930009N24	2053	267059	133530	250257	2	705	0	1348	202.3	tongue_epidermis
Mm.261044	12023	Barx2	1253	65541	16385.2	53861	4	687	57	509	278.4	tongue_epidermis
Mm.197319	71920	Epgn	1704	5992	1498	734	4	459	6	1239	583.15	tongue_epidermis
Mm.5157	18241	Gpr143	1586	25075	3134.38	2750	8	1218	57	311	177.55	tongue_epidermis
Mm.292111	64899	Lpin3	3202	21858	1150.42	11199	19	2547	265	390	415	tongue_epidermis
Mm.77325	69547	Nkpd1	2241	3804	951	980	4	2241	0	0	477.7	tongue_epidermis
Mm.101844	69602	Otop3	2377	9771	1628.5	4415	6	1791	105	481	322.75	tongue_epidermis
Mm.23963	18799	Plcd1	2651	19319	1379.93	8603	14	2271	105	275	1061.8	tongue_epidermis
Mm.291525	381493	S100a15	741	3088	1544	1096	2	327	110	304	543.45	tongue_epidermis
Mm.321740	71869	Serpinb12	1687	20943	2991.86	11964	7	1272	134	281	6794.8	tongue_epidermis
Mm.45472	269016	Sh3rf2	4444	100298	14328.3	47336	7	2112	108	2224	323.55	tongue_epidermis
Mm.138091	70354	3110001I20Rik	6768	43909	2439.39	4821	18	3438	0	3330	861.175	trigeminal
Mm.379120	66637	5730449L18Rik	1129	14815	3703.75	2678	4	507	98	524	542.2	trigeminal
Mm.234457	240334	BC060677	2017	8782	1756.4	3775	5	1488	54	475	112.65	trigeminal
Mm.386029	626802	LOC626802	3112	10879	2175.8	3470	5	549	143	2420	39.4	trigeminal
Mm.276248	433323	Sgpp2	4002	105943	26485.8	49568	4	1065	74	2863	239.3	trigeminal
Mm.37395	227731	Slc25a25	3301	33642	3364.2	29467	10	1545	98	1658	359.8	trigeminal
Mm.32883	74257	Tspan17	1493	5815	830.714	2927	7	813	134	546	913.15	trigeminal
*Source of data: http://wombat.gnf.org/index.html.
